# Supplementary material for: The wucai genome and DNA methylation regulation on the inner leaves’ yellowing response to low temperature
Source: Hortic Res. 2025 Sep 2;12(12):uhaf231. doi: 10.1093/hr/uhaf231 (PMC12680381; doi:10.1093/hr/uhaf231)
Supplement: Web_Material_uhaf231 [file web_material_uhaf231.zip]

Archive with 2 entries (2 files):
- Revised supplementary files.pdf
- Revised supplementary Tables.pdf
